# Supplementary material for: Cyanidin-3-O-Glucoside Rescues Zearalenone-Induced Apoptosis via the ITGA7-PI3K-AKT Signaling Pathway in Porcine Ovarian Granulosa Cells
Source: Int J Mol Sci. 2023 Feb 23;24(5):4441. doi: 10.3390/ijms24054441 (PMC10002597; doi:10.3390/ijms24054441)
Supplement: Supplementary file 1 [file ijms-24-04441-s001.zip]

Archive with 1 entries (1 files):
- ijms-2198651-supplementary.pdf
